# Supplementary material for: Total Worker Health® and Small Business Employee Perceptions of Health Climate, Safety Climate, and Well-Being during COVID-19
Source: Int J Environ Res Public Health. 2021 Sep 15;18(18):9702. doi: 10.3390/ijerph18189702 (PMC8469982; doi:10.3390/ijerph18189702)
Supplement: Supplementary file 1 [file ijerph-18-09702-s001.zip]

Archive with 1 entries (1 files):
- ijerph-1352298-supplementary.pdf
